# Supplementary material for: Exploring Phaeodactylum tricornutum for Nutraceuticals: Cultivation Techniques and Neurotoxin Risk Assessment
Source: Mar Drugs. 2025 Jan 26;23(2):58. doi: 10.3390/md23020058 (PMC11857130; doi:10.3390/md23020058)
Supplement: Supplementary file 1 [file marinedrugs-23-00058-s001.zip]

Archive with 1 entries (1 files):
- marinedrugs-3394336-supplementary.pdf
